# Supplementary material for: Longitudinal TprK profiling of in vivo and in vitro-propagated Treponema pallidum subsp. pallidum reveals accumulation of antigenic variants in absence of immune pressure
Source: PLoS Negl Trop Dis. 2021 Sep 7;15(9):e0009753. doi: 10.1371/journal.pntd.0009753 (PMC8480903; doi:10.1371/journal.pntd.0009753)
Supplement: S3 Table — (XLSX) [file pntd.0009753.s003.xlsx]

## Sheet: S3 Table
Status	Variable Region	Mean Weekly Decrease in Frequency of Clonal Sequence
Immunosuppressed rabbit	V1	0.53651
Immunosuppressed rabbit	V2	-0.203815
Immunosuppressed rabbit	V3	-0.1167
Immunosuppressed rabbit	V4	-0.223435
Immunosuppressed rabbit	V5	-1.97906
Immunosuppressed rabbit	V6	-3.50936
Immunosuppressed rabbit	V7	-1.80048
Culture	V1	-0.168486
Culture	V2	-0.569914
Culture	V3	-0.708943
Culture	V4	-0.160014
Culture	V5	-0.498121
Culture	V6	-2.25214
Culture	V7	-0.576571
